# Supplementary material for: Spatial Aspects of Gardens Drive Ranging in Urban Foxes (Vulpes vulpes): The Resource Dispersion Hypothesis Revisited
Source: Animals (Basel). 2020 Jul 9;10(7):1167. doi: 10.3390/ani10071167 (PMC7401560; doi:10.3390/ani10071167)
Supplement: Supplementary file 1 [file animals-10-01167-s001.zip]

Archive with 7 entries (6 files):
- animals-771497 suppl -xml/
- animals-771497 suppl -xml/Supplementary Figure 1.docx
- animals-771497 suppl -xml/Supplementary table 1.docx
- animals-771497 suppl -xml/Supplementary table 2.docx
- Supplementary Figure 1.docx
- Supplementary table 1.docx
- Supplementary table 2.docx
